# Supplementary material for: An Experience Oriented-Convergence Improved Gravitational Search Algorithm for Minimum Variance Distortionless Response Beamforming Optimum
Source: PLoS One. 2016 Jul 11;11(7):e0156749. doi: 10.1371/journal.pone.0156749 (PMC4939961; doi:10.1371/journal.pone.0156749)
Supplement: S1 File — (XLSX) [file pone.0156749.s001.xlsx]

## Sheet: Sheet1
ECGSA F1		ECGSA F2		ECGSA F3		ECGSA F4		ECGSA F5		ECGSA F6		ECGSA F7		ECGSA F8
1.1998e-20		5.2303e-09		0.00015407		4.5281e-09		22.6964		-7751.3		0.0804		1.4265e-22
1.2304e-20		6.0474e-09		0.0019		1.8635e-09		22.4572		-7751.3		0.0707		3.0527e-23
1.7443e-20		9.2353e-10		0.0035		2.7792e-09		22.5846		-7751.3		0.0197		5.2923e-23
1.3791e-20		3.4474e-09		0.00054301		2.9527e-09		22.664		-7751.3		0		2.8164e-23
6.6639e-21		2.2747e-09		0.002		1.0254e-09		22.5496		-7968.5		0.0074		2.8547e-23
8.3379e-21		3.7966e-09		0.0051		3.6495e-09		22.3963		-7968.5		0.0688		8.2133e-23
8.1321e-21		9.3107e-09		0.0033		1.8232e-09		22.2717		-7751.3		0		1.4702e-22
5.564e-21		6.2974e-10		0.0008951		4.1362e-09		22.7833		-7751.3		0.0706		3.9809e-23
4.4118e-21		1.838e-09		0.00055815		3.0192e-09		22.0894		-7751.3		0.0172		9.9828e-23
6.7178e-21		7.4372e-09		0.002		3.4254e-09		22.4314		-7751.3		0		1.6844e-22
6.9585e-21		5.4274e-09		0.0016		4.4831e-09		22.5865		-7751.3		0.0172		4.6532e-23
6.0067e-21		2.9241e-09		0.001		1.265e-09		22.7857		-7757.8		0.0074		9.9914e-23
1.0523e-20		8.9567e-09		0.00063266		2.8632e-09		22.475		-7773.1		0.0319		1.6467e-22
4.3249e-21		4.9193e-09		0.0017		2.9527e-09		22.6902		-7787.4		0.0123		5.5099e-23
9.528e-21		1.5017e-09		0.0043		1.0807e-09		22.6381		-7935.7		0.0443		2.7091e-22
1.66e-20		1.0125e-09		0.002		3.4368e-09		22.7393		-7986.4		0.0197		3.2054e-23
5.6392e-21		7.6276e-10		0.00065756		1.0875e-09		22.7044		-7876.4		0.0538		1.6754e-22
1.2804e-20		1.3528e-09		0.0012		4.2579e-09		22.2515		-7764.3		0.0271		2.3186e-22
1.9071e-20		2.7019e-09		0.0017		3.8768e-09		22.5925		-7787.4		0.0319		2.94e-22
8.7646e-21		3.1264e-10		0.0003635		3.9543e-09		22.2551		-7875.4		0.0123		3.5001e-23
1.5702e-20		1.0828e-09		0.00041752		3.8754e-09		22.6303		-7873.3		0.0908		4.1326e-23
1.0093e-20		6.9628e-10		0.00012191		1.8654e-09		22.652		-7768.3		0.0074		1.3551e-22
7.927e-21		7.3454e-10		0.0008161		3.9865e-09		22.6353		-8984.2		0		9.828e-23
1.3963e-20		1.312e-09		0.00062929		1.9865e-09		22.6863		-7968.5		1.1102e-16		9.469e-23
1.0669e-20		8.7405e-10		0.0012		1.9865e-09		22.6351		-7797.5		0.0369		8.1691e-23
1.5736e-20		5.707e-10		0.0017		1.9876e-09		22.5554		-7724.5		0		8.4475e-23
7.7496e-21		2.4979e-09		0.002		2.9876e-09		22.5786		-7745.5		0		8.9216e-23
1.1911e-20		2.2813e-09		0.0012		3.5676e-09		22.6629		-7767.2		0		1.244e-22
1.613e-20		4.6405e-09		0.0017		4.6533e-09		22.6281		-7728.3		0.0074		3.3438e-23
1.3138e-20		3.55e-10		0.0015		2.5677e-09		22.6651		-7795.3		0.0099		7.0713e-23
mean	1.06201e-20	mean	2.86175e-09	mean	0.0015463	mean	2.93082e-09	mean	22.5657	mean	-7846.51	mean	0.0248367	mean	1.02379e-22
median	1.0308e-20	median	2.05635e-09	median	0.00135	median	2.97015e-09	median	22.6292	median	-7767.75	median	0.01475	median	8.68455e-23
best	4.3249e-21	best	3.1264e-10	best	0.00012191	best	1.0254e-09	best	22.0894	best	-8984.2	best	0	best	2.8164e-23
std	4.15542e-21	std	2.55944e-09	std	0.00118695	std	1.1155e-09	std	0.169067	std	229.995	std	0.0274772	std	7.139e-23
