# Supplementary material for: An Experience Oriented-Convergence Improved Gravitational Search Algorithm for Minimum Variance Distortionless Response Beamforming Optimum
Source: PLoS One. 2016 Jul 11;11(7):e0156749. doi: 10.1371/journal.pone.0156749 (PMC4939961; doi:10.1371/journal.pone.0156749)
Supplement: S2 File — (XLSX) [file pone.0156749.s002.xlsx]

## Sheet: Sheet1
GSA CF1		ECGSA CF1		GSA CF2		ECGSA CF2		GSA CF3		ECGSA CF3		GSA CF4		ECGSA CF4		GSA CF5		ECGSA CF5		GSA CF6		ECGSA CF6
2.1065e-17		1.8317e-21		300		3.4341		92.9694		85.5307		600		291.394		271.558		0		688.626		500.514
1.5874e-17		2.097e-21		100		0		87.4814		95.5188		581.994		200		219.756		0		902.582		500
4.7918e-17		4.3587e-21		200		0		197.523		157.985		600		223.648		229.48		0		628.428		500
9.1256e-18		2.1665e-21		200		5.2986		195.926		2.0698e-14		200		200		239.543		1.7038		784.996		500
2.2171e-17		2.3958e-21		200		0		172.041		73.1007		600		346.909		1.8189e-15		1.623		759.795		500
4.2885e-17		1.7125e-21		200		5.2696		134.096		179.795		600		258.69		238.118		0		697.66		500
2.1437e-17		1.2146e-21		200		1.7903		208.516		0		431.382		266.027		234.754		0		902.521		500
1.2487e-17		2.6964e-21		200		0		71.3342		91.0623		600		224.809		241.33		0		592.509		500
2.1416e-17		2.0094e-21		300		5.5684		143.135		63.1341		257.393		259.347		236.642		0		704.237		500
1.3847e-17		1.3481e-21		200		2.1939		0		1.0349e-14		223.648		283.051		238.287		3.1472		861.589		500
1.4872e-17		1.6668e-21		100		51.9352		221.772		96.591		600		280.973		237.415		2.6697		674.421		500
7.5144e-18		1.3659e-21		200		5.0858		65.1984		63.1341		223.648		275.153		248.407		1.1915		902.95		500.332
1.0899e-17		2.4548e-21		200		0		0		109.615		254.958		200		249.85		0		798.331		500
100		3.5576e-21		200		1.3913		93.5013		135.991		227.993		281.693		355.064		0		838.656		500.625
1.062e-17		4.7106e-21		100		1.9765		123.084		159.599		299.976		255.026		239.526		3.0315e-16		902.807		500.514
1.4513e-17		7.5282e-22		200		4.1423		0		193.809		600		275.046		253.33		1.2834		790.808		500
1.1392e-17		2.0799e-21		200		9.7768		0		409.436		297.718		245.891		246.435		1.1915		859.051		500
9.4861e-18		2.761e-21		200		2.8486		100		115.438		386.428		200		244.174		0		902.494		500
5.5353e-18		1.794e-21		200		1.8699		222.431		165.607		600		262.039		214.055		1.6755		874.941		500
1.0606e-17		8.7203e-22		100		0		134.491		0		358.772		275.045		240.281		0		860.055		500
mean	5	mean	2.19231e-21	mean	190	mean	5.12907	mean	113.175	mean	109.767	mean	427.195	mean	255.237	mean	233.9	mean	0.72428	mean	796.373	mean	500.099
median	1.418e-17	median	2.04465e-21	median	200	median	2.0852	median	111.542	median	96.0549	median	408.905	median	260.693	median	239.535	median	0	median	818.494	median	500
best	5.5353e-18	best	7.5282e-22	best	100	best	0	best	0	best	0	best	200	best	200	best	1.8189e-15	best	0	best	592.509	best	500
std	22.3607	std	1.04137e-21	std	55.2506	std	11.318	std	75.7597	std	93.3633	std	167.776	std	37.9997	std	61.8758	std	1.00973	std	100.702	std	0.209162
worse	100	worse	4.7106e-21	worse	300	worse	51.9352	worse	222.431	worse	409.436	worse	600	worse	346.909	worse	355.064	worse	3.1472	worse	902.95	worse	500.625
